# Supplementary material for: In silico analysis of insect-associated bacterial phytases reveals optimal biochemical properties and function in poultry gut condition
Source: Bioinform Adv. 2025 Oct 15;5(1):vbaf256. doi: 10.1093/bioadv/vbaf256 (PMC12596144; doi:10.1093/bioadv/vbaf256)
Supplement: vbaf256_Supplementary_Data [file vbaf256_supplementary_data.zip]

Archive with 5 entries (5 files):
- Supplementary Figure 1.doc
- Supplementary Figure 2.doc
- Supplementary Table 1.doc
- Supplementary Table 2.doc
- Supplemetary Table 3.doc
